# Supplementary material for: Dissecting the Biological Functions of Various Isoforms of Ferredoxin Reductase for Cell Survival and DNA Damage Response
Source: Cells. 2025 Dec 29;15(1):62. doi: 10.3390/cells15010062 (PMC12785329; doi:10.3390/cells15010062)
Supplement: Supplementary file 1 [file cells-15-00062-s001.zip]

Archive with 1 entries (1 files):
- cells-4013477-supplementary.pdf
